# Supplementary material for: The ANC-1 (Nesprin-1/2) organelle-anchoring protein functions through mitochondria to polarize axon growth in response to SLT-1
Source: PLoS Genet. 2022 Nov 21;18(11):e1010521. doi: 10.1371/journal.pgen.1010521 (PMC9721489; doi:10.1371/journal.pgen.1010521)
Supplement: S1 Data — (XLSX) [file pgen.1010521.s005.xlsx]

## Sheet: Figure 1
	# defective	n	% defective	SEP
wt nonet	12	215	0.055814	1.6
slt-1( eh15)	38	208	0.183	2.7
sax-3(ky123)	24	134	0.179	3.3
slt-1(eh15); unc-6(ev400)	33	151	0.219	3.4
unc-6 ev400	23	208	0.111	2.2
anc-1 (e1873)	42	207	0.203	2.7
anc-1 oxti902	44	205	0.215	2.9
anc-1 oxti902; unc-6	69	198	0.348	3.4
anc-1 oxti902; slt-1	30	211	0.142	2.4

## Sheet: Figure 2
Genotype	# defective	Total Count	% Polarity Defective	SEP
wt	6	215	2.8	1.1
anc-1(oxti902)	31	205	15.1	2.8
anc-1 (W621*)	31	218	14.2	2.2
anc-1 (Δch)	33	215	15.3	2.5
anc-1 (ΔF0)	21	190	11.1	2.3

## Sheet: Figure 4c
	#Defective	N	%absent mito cluster	sep
wt	2	38	0.053	3.4
anc-1 (oxti902)	17	40	0.425	7.8
anc-1 (W621*)	14	37	0.378	7.6
anc-1 (ΔCH)	3	36	0.083	4.4
anc-1 (ΔF0)	10	40	0.25	6.8
slt-1 (eh15)	0	38	0	0
unc-6 (ev400)	3	37	0.081	4.5
wt + 2 uM rotenone	2	37	0.054	3.7

## Sheet: Figure 4d
	wt	anc-1 (oxTi902)	anc-1 (W621*)	anc-1 (ΔCH-GFP)	anc-1 (ΔF0)	slt-1 (eh15)	unc-6 (ev400)	wt + 2 uM rotenone
	1.797	3.187	2.906	2.57	3.35	3.359	3.846	3.755
	7.642	0	4.747	4.059	3.242	4.119	3.81	3.774
	3.242	1.569	2.131	2.684	3.855	3.588	3.797	4.547
	6.206	3.394	4.799	2.867	3.615	5.616	3.43	3.725
	2.368	3.068	0	3.635	2.775	2.781	4.798	3.696
	3.965	2.652	2.375	2.335	3.129	3.062	2.487	3.227
	5.716	2.698	0	4.585	1.844	6.387	3.16	4.319
	4.39	2.627	0.85	3.129	1.513	2.508	2.411	4.648
	2.704	1.49	1.03	2.457	1.964	3.463	2.766	1.679
	3.519	2.351	1.483	2.089	2.35	3.579	2.253	4.472
	4.17	2.374	1.226	2.467	3.453	4.08	4.156	2.856
	3.626	2.642	0.734	3.696	1.697	3.466	4.558	3.628
	3.023	2.722	1.931	4.039	1.533	3.644	4.373	5.761
	2.387	2.096	1.676	1.858	2.176	3.334	4.774	3.895
	3.701	1.94	3.707	2.791	1.216	3.67	3.039	2.753
	3.189	3.809	1.72	3.827	2.721	2.831	3.542	4.31
	5.447	3.185	3.114	2.301	5.682	4.507	3.468	2.015
	7.623	1.562	6.851	2.675	1.002	4.64	3.224	3.949
	3.004	0	2.753	2.113	1.926	3.352	5.142	2.942
	3.259	1.998	3.12	2.59	3.517	2.449	3.748	3.643
	6.696	3.117	0	2.504	4.577	6.013	2.641	3.896
	6.9	1.769	2.183	4.256	3.535	4.305	4.992	4.319
	3.17	1.296	3.903	2.856	2.246	6.425	2.536	3.509
	5.093	3.288	2.402	5.228	1.802	2.921	2.545	2.034
	4.407	2.882	1.385	1.851	2.2573	6.366	3.477	4.978
	3.429	0	2.294	2.373	5.232	6.165	3.2	4.15
	3.138	1.384	2.14	2.487	2.514	4.621	3.896	4.284
	3.948	3.916	2.145	3.756	6.14	4.583	3.807	7.623
	4.038	0.637	0.86	4.118	5.345	3.643	4.757	1.846
	2.855	2.57	2.87	3.542	2.698	3.695	3.345	3.346
	4.475	1.086	2.269	1.928	2.021	4.503	4.028	3.683
	4.131	1.429	4.103	2.113	3.401	3.22	5.13	3.808
	2.89	2.021	0.934	3.343	1.344	4.716	6.484	2.857
	7.862		6.807	2.199	3.061	2.857	3.563	2.257
	3.136		0	3.085	3.146	3.868	2.693	3.079
			1.006		0.968	4.538	3.502	4.845
			4.831		7.009	4.044	3.887	3.157
						2.545		3.157
Average Mito Cluster Length:	4.20417	2.14421	2.35905	2.98303	2.96909	4.0385	3.70986	3.69532
SEM	0.27	0.18	0.28	0.14	0.24	0.18	0.15	0.18

## Sheet: Figure 4e
	# Defective	n	% polarity defective	SEP
With Cluster	10	37	27	7.2
Without Cluster	21	39	53.8	7.9

## Sheet: Figure 5a
	#defective	n	% Polarity Defective	sep
wt	6	213	0.028	0.011
gas-1	47	175	0.27	0.0446
isp-1	28	182	0.154	0.0268
spg-7	36	183	0.197	0.035
mcu-1	10	169	0.059	0.023

## Sheet: Figure 5b
	# defective	n	% Polarity Defective	sep
control	4	221	1.81	0.0089
0.2 uM antimycin	10	203	4.9	0.015
0.6 uM antimycin	14	222	6.3	0.016
2.0 uM antimycin	19	229	8.29	0.018
Control	8	239	0.033	0.011
0.2 uM Rotenone	11	200	0.055	0.016
0.6 uM Rotenone	13	197	0.066	0.017
2.0 uM Rotenone	21	240	0.088	0.018

## Sheet: Figure 5C
	# defective	n	% defective	sep
wt	4	221	0.018	0.008968
wt + 2.0 um Rotenone	19	229	0.083	0.0182
anc-1	35	210	0.167	0.0257
anc-1 + 2.0 um	28	215	0.13	0.0229

## Sheet: Figure 5D
	# defective	n	% Polarity Defective	sep
wt	8	239	3.3	1.2
wt + 2.0 um Rot	21	240	8.8	1.9
anc-1 (oxti902)	35	203	17.2	3
anc-1 (oxti902) + 2.0 um Rot	30	210	14.3	2.5
slt-1	33	229	14.4	2.3
slt-1 + 2.0 um Rot	48	259	18.5	2.4
unc-6	15	190	7.89	2
unc-6+ 2.0 um Rot	22	226	9.73	2
